# Supplementary material for: A comparative analysis of blastoid models through single-cell transcriptomics
Source: iScience. 2024 Oct 11;27(11):111122. doi: 10.1016/j.isci.2024.111122 (PMC11543915; doi:10.1016/j.isci.2024.111122)
Supplement: Table S1. Excel file with dataset details including (Sheet 1: General) general statistics and accession IDs, and (Sheet 2: QC&PP) details for QC thresholds, cell-type assignments, and lineage module score quality, related to STAR Methods [file mmc2.xlsx]

## Sheet: General
#	Dataset	Ngenes (postQC)	Ncells (postQC)	Technology	Ref	Project ID	Accession	Sample	Full Data Summary	Description
1	Petropoulos2016_ref	29613	1081	SMARTseq2	✔️	PRJEB11202	E-MTAB-3929		Early human blastulation (E3-E7)	natural pre/peri-implantation blastocyst (E5-7)
2	Xiang2020_ref	25754	122	SMARTseq2	✔️	PRJNA562548	GSE136447		Human Development to Primitive Streak Stage in vitro	peri/post in vitro 3D cultured blastocyst
3	Yanagida2021_ref	21420	143	SMARTseq2	✔	PRJNA720968	GSE171820		Early Human Blastocyst (E6)	natural peri-implantation blastocyst (E6)
4	Yanagida2021	21420	222	SMARTseq2		PRJNA720968	GSE171820		nESC	blastoid model
5	Kagawa2022	25274	1064	SMARTseq2		PRJNA737134	GSE177689		blastoid	blastoid model
6	Liu2021	21944	7836	10x v3		PRJNA658478	GSE156596		iPSCs	blastoid model
7	Sozen2021	16534	4967	10x v3		PRJNA738498	GSE178326	GSM5387817	EPSC blastoid model (D5/6)	blastoid model
8	Fan2021	22995	10194	10x v3		PRJNA667174	GSE158971		EPSC	blastoid model
9	Yu2021_5iLA	21847	4450	10x v3		PRJNA632839	GSE150578		nESC (PXGL/5iLA)	blastoid model
10	Yu2021_PXGL	21401	4972	10x v3		PRJNA632839	GSE150578		nESC (PXGL/5iLA)	blastoid model

## Sheet: QC&PP
#	Dataset	nFeature Threshold	nCount Threshold	mitochondria ratio Threshold	EPI_ICM Score QC	PE Score QC	TE Score QC	AMN Score QC	EVT Score QC	STB Score QC	# Epiblasts	# Primitive Endoderm	# Trophectoderm	# Unknown (Unassigned)
1	Petropoulos2016_ref	7500	NA	0.2	1	1	0.67	1	1	0.83	204	31	503	343
2	Xiang2020_ref	9000	NA	0.2	0.83	1	0.67	1	1	0.83	26	18	42	36
3	Yanagida2021_ref	9000	NA	0.3	1	1	0.67	1	0.89	0.75	44	15	59	25
4	Yanagida2021	9500	NA	0.2	1	1	0.67	1	0.89	0.75	70	8	136	8
5	Kagawa2022	4000	NA	0.2	1	1	0.67	1	0.89	0.67	565	110	228	161
6	Liu2021	1000	3000	0.2	1	1	1	1	0.89	0.42	1626	2173	1223	2814
7	Sozen2021	1000	2000	0.2	0.67	1	0.67	1	0.67	0.25	115	599	66	4187
8	Fan2021	3000	8000	0.1	0.83	1	1	1	0.89	1	351	1503	668	7672
9	Yu2021_5iLA	1000	7000	0.2	1	1	1	1	0.89	0.67	1699	275	1467	1009
10	Yu2021_PXGL	1000	7000	0.2	1	1	1	1	0.89	0.67	1781	317	1233	1641
